# Supplementary material for: Improving the Communication of Dental Findings in Pediatric Dentistry by Using Intraoral Scans as a Visual Aid: A Randomized Clinical Trial
Source: Dent J (Basel). 2024 Jan 17;12(1):15. doi: 10.3390/dj12010015 (PMC10814675; doi:10.3390/dj12010015)
Supplement: Supplementary file 1 [file dentistry-12-00015-s001.zip]

Archive with 1 entries (1 files):
- dentistry-2654260-supplementary.pdf
